# Supplementary material for: Effects of Pyruvate Kinase M2 (PKM2) Gene Deletion on Astrocyte-Specific Glycolysis and Global Cerebral Ischemia-Induced Neuronal Death
Source: Antioxidants (Basel). 2023 Feb 15;12(2):491. doi: 10.3390/antiox12020491 (PMC9952809; doi:10.3390/antiox12020491)
Supplement: Supplementary file 1 [file antioxidants-12-00491-s001.zip]

Archive with 1 entries (1 files):
- antioxidants-2148176-supplementary.pdf
